# Supplementary material for: Tunable Wettability of a Dual-Faced Covalent Organic Framework Membrane for Enhanced Water Filtration
Source: J Am Chem Soc. 2024 Aug 7;146(33):23537–54. doi: 10.1021/jacs.4c07559 (PMC11345768; doi:10.1021/jacs.4c07559)
Supplement: Supplementary file 1 — ja4c07559_si_001.zip [file ja4c07559_si_001.zip]

Archive with 9 entries (9 files):
- VIDEOS/Movie1_Membrane formation inside Microwave_s.mp4
- VIDEOS/Movie2_Vapor vs Dioxane Faces.MOV
- VIDEOS/Movie3_Easy_peeling_Process.MOV
- VIDEOS/Movie4A_Membrane formation inside Microwave Mechanism.MP4
- VIDEOS/Movie4B_Membrane formation inside Microwave Mechanism.MOV
- VIDEOS/Movie4C_Membrane formation inside Microwave Mechanism.MOV
- VIDEOS/Movie5_Control_Exp_with_Stirrings.mp4
- VIDEOS/Movie6_Mechanical_Robustness.MOV
- VIDEOS/Movie7_Membrane with Rhodamine.mp4
